# Supplementary material for: Skin thickness affects the result of tuberculin skin test in systemic sclerosis
Source: BMC Rheumatol. 2022 Aug 13;6:48. doi: 10.1186/s41927-022-00278-8 (PMC9375415; doi:10.1186/s41927-022-00278-8)
Supplement: Supplementary file 1 — Additional file 1: Table S1. Data of systemic sclerosis patients with tuberculin skin test. [file 41927_2022_278_MOESM1_ESM.xlsx]

## Sheet: Sheet1
Supplementary data 1. Data of systemic sclerosis patients with tuberculin skin test
id	sex	date_bir	bw	ht	bmi	bmi18_5	subset	antitopoisomerase	anticentromere	date_onset	date_visit	functionalclass	raynaud	digitalulcer	gangrene	telangiectasia	calcinosis	saltpepper	edematousskin	tendonrub	handdeform	synovitis	weakness	entrapment	esophagealinvolve	stomachinvolve	intestinalinvolve	hb	mcv	wbc	plt	eosinophil	eosinophilia	urinealb	creatinine	serumalb	serumglob	alt	ast	alkalinephosphatase	ck	mrss	mrss20	mrss_forearm	pulmfibrosis	pah	renalcrisis	prednisolonedose	prednisolonerange
1	1	1967-05-09	49	150	21.7778	0	0	1	0	2009-08-01	2016-11-04	2	0	0	0	0	0	0	0	0	0	0	0	0	0	0	0	13.4	78.9	10300	232	1.4	0	0	0.7	3.8	3.5	10	26	70	50	0	0	0	1	1	0	7.5	1
2	1	1964-06-29	81.4	165	29.899	0	0	1		2005-05-01	2016-11-04	1	0	0	0	1	0	0	0	0	0	0	0	0	0	0	0	13	81.2	9830	420	1.7	0	0	1	4.4	3.5	26	23	89		2	0	0	1	0	0	10	2
3	0	1959-01-01	40.6	157	16.4713	1	1			2005-01-01	2016-11-04	1	1	0	0	1	0	0	0	0	1	0	0	0	1	0	0	10.7	81.2	8550	260	0.7	0		0.7	3.4		53	21	105		2	0	0	1	0	0	0	0
4	0	1965-06-05	56.7	159	22.4279	0	1	1	0	2008-05-01	2016-11-04	1	0	0	0	0	0	0	0	1	1	0	0	0	0	0	0	13.1	75.9	4600	229	13.6	1	0	0.9	4	3.6	31	37	43	192	2	0	0	0	0	0	0	0
5	1	1946-01-01	38	148	17.3484	1	0			2016-09-01	2016-11-04	2	0	0	0	0	0	1	0	0	1	0	0	0	1	0	0	11.7	84.8	5700	306	1.5	0	1	1	2.6	3.9	19	117	117	67	7	0	0	0	0	0	10	2
6	0	1947-12-04	64	175	20.898	0	0	1		2016-06-01	2016-11-04	2	1	0	0	0	0	0	1	0	0	0	0	0	1	1	0	14.4	90	11090	421	3.7	0	0	0.9	3.4	3.7	355	34	53	494	13	0	0	1	0	0	10	2
7	0	1959-10-14	49.1	162	18.709	0	1	1		2009-09-01	2016-11-04	1	1	0	0	0	0	1	0	0	0	0	0	0	1	0	0	10.7	60.1	6700	148	4	0	0	1	4	3.7	16	32	74	166	7	0	1	1	0	0	0	0
8	1	1963-07-16	38	157	15.4164	1	1	1		2015-04-01	2016-11-04	2	1	0	0	1	0	1	1	1	1	0	1	0	0	0	0	11.5	72.9	10900	449	1.4	0	1	0.5	3.4	4	18	57	50	125	27	1	2	1	0	0	5	1
9	1	1957-01-01	62.5	155	26.0146	0	1	0	0	2013-09-01	2016-11-04	2	0	0	0	0	0	0	0	0	0	0	0	0	1	0	0	9.1	72.6	11400	469	3.8	0	1	0.9	3.8	4.1	15	25	66	64	2	0	0	0	0	0	2.5	1
10	1	1963-10-01	43.7	150	19.4222	0	1	1	0	2012-01-01	2016-11-04	1	0	0	0	0	0	1	0	0	1	0	0	0	1	0	0	11.1	85.1	5500	324	8	0	0	0.7	4	4.9	17	34	180	64	17	0	1	1	0	0	0	0
11	0	1956-04-05	55.8	160	21.7969	0	1	1		2000-10-01	2016-11-11	1	1	1	0	0	0	0	0	0	1	0	0	1	1	0	0	11.3	77.9	9300	304	18.2	1	0	0.8	4.3	3.1	11	21	100	139	6	0	0	1	0	0	0	0
12	1	1974-09-09	47	150	20.8889	0	1	1		2014-05-01	2016-11-11	1	0	0	0	0	0	0	0	0	0	0	0	0	0	0	0	11.9	78.8	5800	283	19	1	0	0.5	4.7	3.2	9	25	123	64	8	0	0	0	0	0	1.25	1
13	0	1954-07-13	59.7	170	20.6574	0	1	1		2013-02-01	2016-11-11	2	1	1	0	0	0	0	0	0	0	0	0	0	1	0	1	13.8	82	5900	289	1.9	0	0	0.7	4.3	2.6	16	26	70	216	0	0	0	1	0	0	5	1
14	0	1948-02-10	56.7	171	19.3906	0	1			2001-04-01	2016-11-11	1	1	0	0	0	0	0	0	0	0	0	0	0	0	0	0	15.9	100.3	6900	220	17.3	1	0	1	4.4	4.1	9	20	57	59	0	0	0	1	0	0	0	0
15	0	1968-04-10	64.6	174	21.337	0	1	1		2007-12-01	2016-11-11	1	1	0	0	1	0	0	0	0	0	0	0	0	1	0	0	14.1	82.4	4700	224	2.6	0	0	1.2	4.8	2.9	14	22	66	97	0	0	0	1	0	0	0	0
16	1	1955-05-01	41	159	16.2177	1	1			2014-01-01	2016-11-18	1	0	1	0	0	0	1	0	0	0	0	0	0	0	0	0	11.2	80.6	4000	145	9.1	0	1	3	4.4	2.7	14	30	92	48	4	0	0	0	0	1	0	0
17	1	1962-06-05	59	160	23.0469	0	0			2009-10-01	2016-11-18	3	1	1	0	0	0	0	0	1	0	0	0	0	1	1	1	14.5	88.1	8200	269	3	0	0	0.9	4.2	4	16	22	138	84	0	0	0	1	0	0	0	0
18	1	1982-01-09	39.3	150	17.4667	1	1	1		2009-01-01	2016-11-18	1	1	1	0	1	0	0	0	1	1	0	0	0	1	0	0	12.3	85.1	5400	280	4.6	0	0	0.6	4.4	3.5	12	19	38	65	2	0	0	1	0	0	0	0
21	1	1957-01-01	44.2	159	17.4835	1	0		1	2013-03-01	2016-11-18	2	1	0	0	1	1	0	0	0	0	0	0	0	0	0	0	12.7	93.5	6100	221	3.3	0	2	0.8	4.2	4.1	5	29	69	53	0	0	0	1	0	0	5	1
22	0	1952-09-08	55.5	162	21.1477	0	1	1		2016-07-01	2016-11-18	2	0	0	0	0	0	1	1	0	0	0	1	0	1	0	0	13	75	13700	498	1.9	0	0	0.7	3.7	3.3	50	30	78	313	15	0	0	0	0	0	5	1
23	1	1959-01-05	62	165	22.7732	0	1			2002-03-01	2016-11-18	2	0	0	0	0	0	0	0	0	0	0	0	0	0	0	0	12.3	78.9	8900	275	13	1	0	0.9	4.6	3.8	12	21	152		5	0	0	0	0	0	0	0
24	1	1959-11-05	53	153	22.6409	0	1			2005-07-01	2016-11-18	2	1	0	0	0	0	0	0	0	0	0	0	0	1	0	0	11.2	69.8	7300	270	2.7	0	0	0.7	4.2	3.9	17	23	80	50	0	0	0	0	1	0	2.5	1
25	1	1953-04-11	64	150	28.4444	0	1			2005-11-01	2016-11-18	1	1	0	0	0	0	1	0	0	1	0	0	0	1	1	0	10.7	68	8900	301	4.8	0	1	0.7	4.4	4.5	24	32	95	81	4	0	0	1	1	0	0	0
26	0	1953-06-05	42.4	165	15.5739	1	1			2002-06-01	2016-11-18	1	1	0	0	1	0	0	0	0	1	0	0	0	1	0	0	11.7	89.2	6300	260	3.9	0	0	1	4.2	4.2	12	20	73	77	0	0	0	1	0	0	0	0
27	0	1954-09-10	50.9	159	20.1337	0	0	1	0	2011-11-01	2016-11-25	2	1	1	0	0	0	0	0	0	1	0	0	0	1	0	1	13.5	95.2	7900	230	24.5	1	0	0.8	4.3	3.3	15	44	46	149	2	0	0	0	0	0	5	1
28	1	1961-12-28	51.5	150	22.8889	0	1	1	0	2010-06-01	2016-11-25	2	1	0	0	0	0	0	0	0	1	0	0	0	0	0	0	12	95.3	6000	107	5.6	0	0	1.1	3.8	3.4	20	31	60	288	8	0	0	1	0	0	5	1
29	1	1961-04-03	52	155	21.6441	0	1	1		2011-01-01	2016-11-25	2	1	1	0	1	0	0	0	0	1	0	0	0	1	0	0	11.7	88.3	8200	256	3.1	0	0	0.6	4.5	4	10	23	64	166	9	0	0	0	0	0	0	0
30	0	1966-05-28	45.5	167	16.3147	1	1			2014-04-01	2016-11-25	2	1	1	0	0	0	1	0	0	0	0	0	0	1	1	0	13.2	85.5	15500	446	2.2	0	0	0.8	3.3	3.6	11	18	58	160	25	1	0	0	0	0	10	2
31	0	1980-10-16	46.5	160	18.1641	1	1	0	0	2015-10-01	2016-11-25	3	0	1	0	0	0	0	0	0	0	0	0	0	0	0	0	15	94.5	9000	290	2.9	0	0	0.8	4	4	13	22	69	68	8	0	0	1	0	0	10	2
32	1	1968-10-19	45.3	150	20.1333	0	1	0	0	2007-12-01	2016-12-02	1	1	0	0	0	0	1	0	0	0	0	0	0	1	0	1	12.3	92.6	7100	213	6.2	0	0	0.7	4.2	2.8	12	22	43	174	2	0	0	1	0	0	10	2
33	1	1960-11-05	36.3	154	15.3061	1	1			2002-06-01	2016-12-02	2	1	1	0	0	1	1	0	1	1	0	0	0	1	1	0	12.2	96	6300	301	3.3	0	0	0.8	4	2.8	14	18	59	67	16	0	0	1	1	0	10	2
34	0	1956-08-03	66	166	23.9512	0	1	1	0	2012-08-01	2016-12-02	1	0	1	0	0	0	0	0	0	0	0	0	0	0	0	0	14.7	92.5	15800	286	7.6	1	0	1.2	4	3.4	23	22	92	100	0	0	0	1	0	0	10	2
36	1	1960-08-28	45	151	19.736	0	0	0	0	2008-06-01	2016-12-02	1	1	0	0	1	0	0	0	0	0	0	1	0	1	0	0	12.5	85	4800	178	7.9	0	0	0.4	4.5	3.8	27	35	79	101	0	0	0	1	0	0	0	0
37	1	1969-01-07	52	160	20.3125	0	1		1	2010-01-01	2016-12-02	2	1	0	0	1	0	0	0	0	1	1	0	0	0	1	0	12.3	79	15200	274	3	0	0	0.6	4	4.2	13	24	103	60	0	0	0	1	0	0	0	0
39	0	1960-01-25	72.2	175	23.5755	0	1	1		2014-01-01	2016-12-02	1	1	1	0	1	0	1	0	1	0	0	0	1	0	0	0	11.5	74.7	8200	207	9.7	1	0	0.7	4.4	3.6	18	18	85	88	6	0	1	1	0	0	10	2
40	1	1959-09-20	57	154	24.0344	0	1			2012-01-01	2016-12-02	1	0	0	0	0	0	0	0	0	0	0	0	0	1	0	0	12.8	84.2	6800	387	8.9	1	0	0.6	3.9	4.3	17	35	74	274	0	0	0	0	0	0	0	0
41	0	1959-11-21	45				1			2014-04-01	2017-01-13	2	1	1	0	0	0	1	0	1	1	0	0	0	1	0	0	12.1	99.4	8100	358	16.5	1	0	0.9	3.3	3.6	23	23	90	209	35	1	0	1	0	0	10	2
42	0	1952-12-01	49.6	160	19.375	0	0	1	0	2012-11-01	2017-01-13	2	1	0	0	0	0	0	0	0	0	0	0	0	1	0	0	11.3	84.8	6300	262	10	1	0	1.1	3.9	5	26	39	108	96	0	0	0	1	0	0	1.25	1
44	1	1955-03-24	47	150	20.8889	0	1			2006-06-01	2017-01-13	2	1	0	0	1	0	0	0	0	0	0	0	0	0	0	0	14.3	83.6	7300	345	2.6	0	0	0.7	4.2		18	26	85	52	0	0	0	1	1	0	0	0
45	0	1951-01-01	44.7	160	17.4609	1	1			2006-03-01	2017-02-17	1	1	0	0	0	0	0	0	0	0	0	0	0	0	0	0	11.5	89.3	11000	240	15	1	0	0.8	3.7	4.8	19	29	87	82	4	0	0	0	0	0	1.25	1
46	1	1954-10-07	36	150	16	1	1	1		2012-11-01	2017-02-24	2	1	0	0	1	0	1	0	1	1	0	0	0	1	1	0	10.2	63.5	7690	379	14.3	1	1	0.5	3.8		12	18	76		18	0	2	0	0	0	5	1
47	0	1942-09-16	65.5	164	24.3531	0	1	1	0	2010-06-01	2017-03-31	2	0	0	0	1	0	1	0	0	1	0	0	0	1	0	0	13.2	80.9	8100	224	24.7	1	3	1.2	4	3.3	17	13	83	63	4	0	0	0	0	0	0	0
48	0	1956-03-03	50	162	19.052	0	1	1	0	2012-10-01	2017-03-03	1	1	1	0	0	0	1	0	0	0	0	0	0	0	0	0	12.5	80.8	7600	266	5.3	0	0	0.9	4.1	3.1	11	49	64	960	9	0	0	1	0	0	0	0
49	1	1965-01-30	56.7	160	22.1484	0	1	1	0	2011-09-07	2017-04-07	2	1	0	0	0	0	0	0	0	0	0	0	0	0	0	0	12.5	84.4	7000	346	14.8	1	0	0.6	4.2		14	19	74	110	3	0	0	1	0	0	10	2
50	1	1949-05-25	45	150	20	0	1	1	0	2001-01-01	2017-04-07	2	1	1	0	1	0	1	0	0	1	0	0	0	1	0	0	9.9	71.4	8100	320	0.4	0	2	0.7	3.5	4.6	10	20	66	118	6	0	0	1	0	0	0	0
52	1	1962-03-04	45	155	18.7305	0	1	1		2010-04-01	2017-06-02	2	0	0	0	1	1	1	0	0	1	0	0	0	1	1	0	11.8		7620	371	1.4	0	0	0.8			29	13	60		8	0	1	1	0	0	2.5	1
53	1	1976-04-10	45.2	152	19.5637	0	1	1	1	2012-01-01	2017-06-02	1	1	0	0	1	0	1	0	0	1	0	0	0	0	0	0	11.2	67.4	6900	226	0	0	0	0.6	4		11	18	64	115	14	0	0	0	1	0	1.25	1
54	0	1955-08-04	68	165	24.977	0	1	1		2012-01-01	2017-06-02	1	0	0	0	0	0	0	0	0	0	0	0	0	0	0	0	13.9	80.7	8400	192	16.2	1	0	0.9	4.3	3.2	34	30	93	122	2	0	0	0	0	0	0	0
55	1	1951-07-06	51.2	154	21.5888	0	1	1		2016-05-01	2017-06-02	2	1	0	0	0	0	1	0	0	1	0	0	0	1	0	0	11.4	81.4	8200	297	1.4	0	0	0.5	3.4	3.4	4	11	48		19	0	2	1	0	0	10	2
56	0	1959-09-02	46.7	164	17.3632	1	1			2015-06-01	2017-04-21	2	1	1	0	0	0	1	0	1	1	0	0	0	0	0	0	12.9	111.3	6700	216	25	1	0	0.8	3.6		24	24	74	49	37	1	2	0	0	0	10	2
57	1	1966-01-17	69	158	27.6398	0	0	0	0	2014-11-01	2017-07-07	1	0	0	0	0	0	0	0	0	0	0	0	0	0	0	0	13.9	88.9	6450	231	10.2	1	0	0.8	4.3	2.4	16	21	50	303	0	0	0	0	0	0	2.5	1
58	1	1936-05-01	52	155	21.6441	0	1			2010-06-01	2017-06-09	1	0	0	0	0	0	0	0	0	0	0	0	0	0	0	0	9.8	75.5	10570	309	2.1	0	0	0.9	4	4.8	17	23	137	38	0	0	0	1	0	0	0	0
59	1	1957-04-02	54.7	156	22.477	0	1	1	0	2015-03-01	2017-06-09	1	0	0	0	0	0	1	0	0	1	0	0	0	0	0	0	12.4	83	17230	405	20	1	2	0.4	4.3	3.4	9	1196	59		22	1	1	0	0	0	5	1
60	1	1960-12-10	50	157	20.2848	0	1	1		2014-06-01	2017-06-09	2	0	0	0	1	0	1	0	0	1	0	0	1	0	0	0	12.1	67	10330	228	2.4	0	0	0.4	4.3	3.4	9	11	96	59	23	1	2	0	0	0	0	0
61	1	1947-09-03	61.5	154	25.9319	0	1			2004-03-01	2017-06-09	1	0	0	0	1	0	0	0	0	1	0	0	0	0	0	0	14.4	83.3	10780	436	0.8	0	0	0.7	3.8	4.3	9	17	91	56	6	0	0	1	0	0	0	0
62	1	1958-12-09	52.2	153	22.2991	0	1			2015-08-01	2017-06-09	1	1	0	0	1	0	1	0	1	1	0	0	1	1	0	0	14.1	86.7	9850	271	0.5	0	0	0.5	4.1		27	30	82	46	7	0	0	0	0	0	10	2
63	1	1962-06-03	52.4	154	22.0948	0	1	1		2010-12-01	2017-06-09	2	0	0	0	0	0	1	0	0	1	0	0	0	1	1	0	10.4	73.9	7400	293	4.1	0	0	0.8	3.9	3.2	13	23	69	178	6	0	0	0	0	0	0	0
64	1	1971-04-27	44.8	154	18.8902	0	1	1		2010-03-01	2017-06-09	1	0	0	0	1	0	0	0	0	0	0	0	0	0	0	0	12.1	80.8	7260	259	8.6	1	0	0.6	3.9	3.4	10	14	73	40	2	0	0	0	0	0	10	2
65	1	1973-08-12	68.4	155	28.4703	0	0	1	1	2010-06-01	2017-06-09	1	0	0	0	0	0	0	0	0	0	0	0	0	0	0	0	13.5	76.7	4810	223	4.9	0	0	0.6	4.2	3.6	56	76	71	435	6	0	0	1	0	0	0	0
66	0	1956-01-18	50.4	163	18.9695	0	1	1	1	2011-01-01	2017-06-09	1	0	0	0	0	0	0	0	0	0	0	0	0	0	0	0	13.3	74.2	7150	212	3	0	0	0.7	4.1	3.4	21	54	74	149	2	0	0	0	0	0	0	0
67	1	1955-07-13	79.3	165	29.1276	0	0			2004-06-01	2017-06-09	1	0	0	0	0	0	0	0	0	0	0	0	0	0	0	0	13.4	81.4	6330	133	1.6	0	0	0.7	4.3	4	21	23	89	232	2	0	0	0	0	0	0	0
68	0	1969-04-11	55	169	19.257	0	0	0	1	2012-12-01	2017-06-09	1	1	1	0	1	0	0	0	0	0	0	0	0	0	0	0	13.5	110.7	5990	214	15	1	1	0.8	4.6	2.6	28	96	81	87	0	0	0	0	0	0	0	0
69	1	1955-10-12	66.7	155	27.7628	0	0	0	0	2017-05-01	2017-06-14	1	1	0	0	1	0	0	1	0	0	0	0	0	1	0	0	12.5	80.2	8940	256	2.6	0	0	0.6	3.5	3.5	17	19	61	90	0	0	0	0	0	0	0	0
70	1	1967-12-22	51	165	18.7328	0	1	1	1	2014-05-01	2017-06-16	1	1	0	0	0	0	1	0	1	1	1	0	0	1	0	0	9.2	85.6	8490	337	5.2	0	2	2.1	4.4	3.6	15	19	71	98	23	1	1	0	0	1	2.5	1
71	1	1964-05-07	39.8	150	17.6889	1	1	1		2012-02-01	2017-06-16	1	1	1	0	0	0	0	0	0	0	0	0	0	1	1	0	11	78.6	7020	357	5.9	0	0	0.7	3.6	3.7	17	20	55	84	2	0	0	0	0	0	10	2
72	1	1966-12-20	43.3	150	19.2444	0	1	1		2010-09-01	2017-06-16	2	0	0	0	1	0	1	0	0	1	0	0	0	1	0	1	12.1	72.6	7380	329	5.2	0	0	0.5	4	3.4	9	18	62	60	12	0	0	1	0	0	0	0
73	1	1959-08-04	53.3	150	23.6889	0	0			2006-08-01	2017-06-16	1	0	0	0	1	0	0	0	0	0	0	0	0	1	0	0	12.4	86.9	5950	246	3.9	0	0	1	3.9	3	27	24	71	48	0	0	1	0	0	0	0	0
74	1	1950-04-10	44.3	157	17.9723	1	1	1		2009-11-01	2017-06-23	1	0	0	0	0	1	1	0	0	1	0	0	0	0	0	0	11.3	92.6	4720	148	0.8	0	0	0.7	4.3	3.8	14	26	77	90	18	0	1	1	0	0	0	0
75	1	1956-11-11	46.7	151	20.4816	0	0	0	1	2012-11-01	2017-06-23	1	0	0	0	0	0	0	0	0	1	1	0	0	0	0	0	10.7	71.3	7560	291	15.4	1	0	0.7	4	4	10	17	65	47	0	0	0	0	1	0	2.5	1
76	1	1950-12-23	58	150	25.7778	0	0		1	1991-01-01	2017-06-23	1	1	0	0	0	0	0	0	0	0	0	0	0	0	1	0	10.3	82.4	4480	195	4.9	0	0	0.9	4	3.5	23	29	88	90	0	0	0	0	0	0	0	0
77	1	1953-01-01	66.7	158	26.7185	0	0	1	0	2011-01-01	2017-06-23	2	0	0	0	0	0	0	0	0	1	0	0	0	1	0	0	13.3	78.1	8300	216	23.1	1	1	0.7	4.3	3.7	18	23	62	146	6	0	1	0	0	0	1.25	1
78	1	1973-03-10	40.2	153	17.1729	1	1			2010-12-01	2017-06-23	1	0	0	0	1	0	1	0	0	1	0	0	0	1	0	0	12.4	86.4	6310	334	13.8	1	0	0.4	3.9	3.5	4	49	107	91	16	0	1	1	0	0	0	0
79	0	1961-01-05	46.4	161	17.9005	1	1			2004-03-01	2017-06-23	3	1	1	0	1	0	1	0	1	1	0	0	0	1	0	0	11		10700	272	15.9	1	0	0.6	3.9	3.6	22	32	72	125	24	1	2	1	0	0	2.5	1
80	0	1968-08-20	61.1	174	20.181	0	1	1	0	2016-07-01	2017-06-23	2	0	0	0	0	0	0	0	0	0	0	0	0	0	0	0	13.7	90.5	12120	365	3.4	0	0	0.6	3.8	3.4	118	121	70	2242	13	0	1	0	0	0	10	2
82	0	1962-04-14	58.9	165	21.6345	0	1	1	1	2011-08-01	2017-06-23	1	0	0	0	1	0	0	0	0	0	0	0	0	1	0	0	10	96.3	11620	367	8.2	1	2	1.4	3.9	3.1	29	23	85	55	10	0	0	0	0	0	0	0
83	1	1954-11-08	46.6	154	19.6492	0	0	1		2017-01-01	2017-06-23	1	0	0	0	0	0	0	0	0	0	0	0	0	0	0	0	12	78.3	10110	344	0.1	0	0	0.5	4.4	4.1	30	22	76	230	8	0	0	0	0	0	10	2
84	1	1961-02-04	85.1	163	32.0298	0	0	1	0	2011-06-01	2017-06-23	2	0	0	0	1	0	0	0	0	0	0	0	0	0	0	0	11.9	71.6	7240	91	4	0	1	0.7	4.2		64	111	71	138	2	0	0	1	0	0	10	2
85	1	1965-04-10	54	156	22.1894	0	0	1	1	2003-01-01	2017-06-23	1	0	0	1	0	0	0	0	0	0	0	0	0	1	1	0	9	69.2	4880	205	2.1	0	0	0.6			12	18	60	54	2	0	0	0	0	0	0	0
86	1	1955-10-25	38.7	156	15.9024	1	0	0	1	2012-10-01	2017-06-23	2	1	0	0	0	0	0	0	0	0	0	0	1	0	0	0	11.3	92.9	6320	158	2.8	0	0	1.2	4		26	46	350	103	0	0	0	0	0	0	5	1
87	0	1947-05-06	53.5	160	20.8984	0	1			1980-01-01	2017-06-30	1	1	0	0	0	0	0	0	0	1	0	0	0	1	0	0	11	76	5500	233	5.8	0	0	0.9	3.9	3.5	21	31	82	226	2	0	0	1	0	0	0	0
88	0	1961-10-03	61	170	21.1073	0	1	1		2008-03-01	2017-06-30	1	0	0	0	1	0	0	0	0	1	0	0	0	1	0	0	13.9	88.2	6200	207	10.4	1	0	0.9	4.3		4	32	132		6	0	0	0	0	0	0	0
89	1	1960-11-16	53.1	150	23.6	0	1	1		2016-01-01	2017-06-30	1	0	0	0	0	0	1	0	1	1	0	0	0	0	0	0	12.8	92.9	10480	322	15.1	1	0	0.6	3.9	4.9	15	23	56	79	4	0	0	1	0	0	10	2
90	0	1951-12-01	46.4	160	18.125	1	0	0	0	2013-01-01	2017-06-30	2	1	0	0	0	0	0	0	0	1	0	0	0	1	1	0	11.1	80.2	8050	157	8	1	0	1.3	4.2		21	39		264	2	0	0	1	0	0	5	1
91	1	1951-10-01	61.1	149	27.5213	0	0		0	2015-02-01	2017-06-30	2	0	0	0	0	0	0	0	0	1	0	0	0	1	0	0	14.2	98.1	10840	234	5.3	1	0	0.8	4.4	2.9	26	24	60	91	2	0	0	1	0	0	10	2
92	1	1971-05-06	77	165	28.2828	0	1			1997-04-01	2017-06-30	1	0	0	0	0	0	0	0	0	1	0	0	0	0	0	0	12.5	87.7	7300	316	7.5	1	0	0.7	4.2	3.5	14	26	79	201	4	0	0	1	0	0	0	0
93	1	1950-01-01	33	157	13.388	1	1	1	1	2011-06-01	2017-06-30	2	1	0	0	0	0	0	0	0	1	0	0	0	1	0	0	11.8	86	10220	243	0.6	0	0	0.8	4.3	3.7	4	18	76	36	2	0	0	1	0	0	1.25	1
94	1	1957-04-29	53.9	158	21.5911	0	1	1		2009-11-01	2017-07-07	1	1	0	0	0	0	1	0	0	0	0	0	0	1	1	0	11.1		7470	234	1.8	0	0	0.6	3.9	3.2	23	26	84	71	2	0	0	1	0	0	0	0
95	1	1963-06-02	34	158	13.6196	1	1			2016-09-01	2017-07-07	1	1	0	0	0	0	1	0	1	0	0	0	0	1	0	0	10.7	91.1	8980	492	0.7	0	0	0.4	3		20	32	90		15	0	1	0	0	0	10	2
96	0	1961-01-12	49	164	18.2183	1	1	1	0	2016-02-01	2017-07-07	1	0	0	0	1	0	1	0	0	1	0	0	0	0	0	0	12.7	87.8	8740	174	0.5	0	2	0.9	3.9	3.2	26	30	68	339	22	1	1	1	0	0	15	2
97	0	1965-08-05	53.7	158	21.511	0	1	1		2008-04-01	2017-07-07	1	0	0	0	0	0	0	0	0	0	0	0	0	1	1	0	13.1	77.2	5710	170	13.2	1	0	0.8	4.6	3	22	29	79	158	0	0	0	0	0	0	0	0
98	0	1945-06-30	60	175	19.5918	0	1			2016-06-02	2017-07-14	2	1	0	0	1	0	0	0	0	0	0	0	0	1	1	0	9.1	76	8130	257	5.6	0	0	0.9	3.2	3.4	39	49	82	519	15	0	0	0	0	0	10	2
99	0	1960-05-05	66	171	22.571	0	1	1		2016-02-01	2017-07-07	1	0	0	0	0	0	1	0	0	0	0	0	0	0	0	0	13.8	85.2	10410	331	15.2	1	0	0.7	4.1	3.2	29	27	67	85	16	0	2	1	0	0	10	2
100	1	1961-01-26	62.7	156	25.7643	0	0			2007-03-01	2017-07-07	1	1	1	0	1	1	0	0	0	0	1	0	0	1	0	0	12.3	82.1	7980	178	1.8	0	0	0.6	4.4		11	21	69	139	0	0	0	0	0	0	0	0
101	0	1997-10-20	90	176	29.0547	0	1	1	0	2016-08-01	2017-07-07	2	0	0	0	0	0	1	1	0	0	0	0	0	1	0	0	12.6	70.2	10570	365	1.2	0	2	0.7			25	26	64	325	6	0	0	0	0	0	10	2
102	0	1949-11-04	48	167	17.2111	1	1	1		2006-03-01	2017-07-07	3	1	1	0	1	0	1	0	0	0	0	0	1	1	0	0	11	90	5360	5.2	0.6	0	0	3.8		11	21	59			6	0	0	1	1	0	2.5	1
103	1	1954-06-18	71.4	165	26.2259	0	1			2005-11-01	2017-07-14	1	0	0	0	0	0	0	0	0	1	0	0	0	0	0	0	12.5	76.4	5210	219	3.3	0	0	0.6	4.4	3.7	24	24	51	80	2	0	0	1	0	0	0	0
104	0	1940-08-16	57.5	162	21.9098	0	0	1		2014-09-05	2017-07-14	1	1	1	0	0	0	0	0	0	0	0	0	0	0	0	0	11	78	9440	350	3.9	0	0	1.2	4.2	3.4	17	22	93	172	1	0	0	1	0	0	0	0
105	0	1962-02-25	42	162	16.0037	1	0	1	0	2013-05-01	2017-07-14	1	0	0	0	0	0	0	0	0	0	0	0	0	1	0	0	13.5	87.1	7700	268	2.6	0	0	0.6	4	3.5	20	26	91	57	0	0	0	1	1	0	5	1
106	1	1933-01-28	60.1	150	26.7111	0	1	1		2009-01-01	2017-07-14	2	0	0	0	1	0	0	0	0	1	0	0	0	0	0	0	10.5	97.3	5570	156	3.7	0	2	1.1	4		13	9	67		2	0	0	0	1	0	0	0
107	1	1964-11-09	31.3	156	12.8616	1	1			1998-07-01	2017-07-14	2	1	0	0	0	0	1	0	0	1	0	0	0	1	0	1	10.1	86.1	3820	214	12.7	0	0	0.4	3.6		8	25	70		16	0	1	0	0	0	0	0
108	1	1963-05-06	35	156	14.382	1	1	0		2008-05-01	2017-07-14	2	1	0	1	0	0	0	0	0	0	0	1	0	1	1	0	7.5	73.5	3760	120	1.6	0	1	0.5	2.1	6	25	57	150	102	0	0	0	1	0	0	0.125	1
110	1	1959-07-06	43.1	150	19.1556	0	1		1	2008-11-01	2017-07-14	1	1	0	0	1	0	0	0	1	1	0	0	0	1	1	0	10.6	74.3	14830	242	1	0	0	1	4		14	18	59		0	0	1	0	0	0	1.25	1
114	1	1958-05-04	37	145	17.5981	1	1	1		2013-06-16	2017-07-21	2	1	0	0	0	0	1	0	1	1	1	0	1	1	1	1	12.5	90.5	9090	383	15.9	1	0	0.6	3.3	2.8	10	13	122	41	26	1	2	0	0	0	10	2
115	0	1949-10-12	55.3	169	19.3621	0	1	1	0	2016-12-01	2017-07-21	1	0	0	0	0	0	1	1	0	0	0	0	0	1	0	0	11.6	77.9	9340	425	3.1	0	0	1	3.5	3.8	47	49	52	856	31	1	2	1	0	0	19	2
116	1	1962-09-28	47.8	154	20.1552	0	0			2017-01-01	2017-07-21	1	0	0	0	0	0	0	0	0	0	0	0	0	0	0	0	11.8	76.5	15160	458	0	0	1	0.6	3.4	4.2	42	50	56	549	6	0	1	1	0	0	10	2
117	1	1972-02-06	62.3	156	25.5999	0	1	1	0	2006-08-01	2017-07-21	1	0	0	0	0	0	0	0	0	0	1	0	0	0	0	0	13.6	81.5	10900	351	3.7	0	0	0.7	4.1	4.3	6	15	39	64	0	0	0	1	0	0	0	0
118	1	1958-03-11	48.7	150	21.6444	0	1	1	0	2016-04-01	2017-07-21	3	0	0	0	0	0	0	0	1	0	0	0	0	0	0	0	13.2	85.5	10520	307	0.3	0	2	0.7	4		21	18	82	48	0	0	0	1	0	0	10	2
119	0	1983-02-07	52.7	167	18.8963	0	0		1	2013-10-01	2017-07-21	1	0	0	0	0	0	0	0	0	0	0	0	0	0	0	0	14.5	78.2	10210	260	1.5	0	0	1	4.9	2.6	21	26	87	301	0	0	1	0	0	0	0	0
121	1	1949-05-06	53	152	22.9398	0	0	1	0	2016-12-01	2017-07-21	3	1	0	0	0	0	1	0	0	0	0	1	0	1	0	0	10.4	60.3	17380	445	0	0	1	0.7	3.1	3.4	52	54	43	779	8	0		0	0	0	10	2
122	0	1961-07-06	44.9	159	17.7604	1	1	1	0	2015-10-01	2017-07-21	3	1	0	0	0	0	1	0	0	0	0	0	0	1	0	1	6.8	64.8	7530	378	16	1	0	1.2	3.9	3.4	17	28	52	136	11	0	0	1	0	0	10	2
123	1	1941-11-10	44.2	150	19.6444	0	1		1	2004-08-01	2017-08-01	2	0	0	0	1	0	0	0	0	1	0	0	0	1	0	0	7.3	74	6330	323	9	1	1	0.9	3.7	3.9	20	46	257	85	10	0	0	0	1	0	0	0
124	1	29/2/1966	58	158	23.2335	0	0	0		2016-01-01	2017-08-04	1	0	0	0	0	0	0	0	0	0	0	0	0	0	0	0	13.3	67.4	13950	315	0.9	0	0	0.6	4.2	3.4	32	22	60	62	3	0	0	0	0	0	10	2
125	0	1966-12-29	69.7	165	25.6015	0	1	0		2008-04-01	2017-08-04	1	0	0	0	0	0	0	0	0	0	0	0	0	0	0	0	15.8	91.4	9190	311	8	1	1	0.9	4	3.6	33	30	135	101	8	0	0	0	0	0	0	0
126	1	1943-01-01	54.9	158	21.9917	0	1			2003-06-01	2017-08-04	1	0	0	0	0	0	0	0	0	0	0	0	0	0	0	0	10.3	70.1	4320	244	4.6	0	0	0.6	4.1	4.2	24	41	77	186	0	0	0	1	0	0	0	0
127	1	1993-01-29	50.2	150	22.3111	0	0	0		2010-04-01	2017-08-04	1	0	0	0	0	0	0	0	0	0	0	0	0	0	0	0	10.8	61.6	5260	105	0	0	0	0.6	4.2	3.4	15	20	59	35	0	0	0	0	1	0	0	0
128	0	1969-10-13	59.5	166	21.5924	0	0	1	1	2016-01-01	2017-08-04	1	1	0	0	0	0	1	0	0	0	0	0	0	1	0	0	11.2	70.7	6990	258	3.6	0	0	0.6	3.5		43	44		1198	5	0	0	0	0	0	10	2
129	1	1962-02-02	49.2	155	20.4787	0	1			2003-01-01	2017-08-04	1	0	0	0	1	0	0	0	0	1	1	0	0	0	1	0	11.2	80.3	11130	348	0.5	0	0	0.5	3.8		29	28	76	37	2	0	0	1	0	0	10	2
130	0	1952-04-10	55.1	157	22.3539	0	1		0	2014-01-01	2017-08-04	2	1	0	0	1	0	0	0	0	0	0	0	0	0	0	0	14	85.4	8960	175	4.1	0	0	0.8		4.1	59	58	74	55	8	0	1	0	0	0	10	2
132	1	1966-12-29	53.2	165	19.5409	0	1	1	1	2016-03-01	2017-08-11	2	0	0	0	0	0	1	0	0	1	0	0	0	1	0	0	12.6	84.8	7430	323	6.7	0	0	0.7	3.8	4	15	20	62	129	29	1	2	0	0	0	10	2
133	1	1978-07-25	42	154	17.7096	1	0	1		2010-08-01	2017-08-11	1	0	1	1	1	0	0	1	1	1	1	0	0	1	0	0	12.3	72.5	7500	320	8	1	0	0.51	4.4	2.9	12	23	38	132	6	0	1	1	0	0	5	1
134	1	1955-06-09	35.5	148	16.2071	1	1	1		2013-06-01	2017-08-11	2	0	1	0	1	1	1	0	0	1	0	0	0	0	0	0	13	90.7	9250	332	0.7	0	0	0.3	4	3.3	14	19	75	48	27	1	2	1	0	0	10	2
135	1	1960-07-14	59.4	150	26.4	0	1			2005-05-01	2017-08-11	3	1	1	0	0	0	1	0	1	1	1	0	0	1	0	0	14	90.7	11000	195	0.4	0	1	0.7	3.7	4.4	14	16	73		10	0	0	1	0	0	10	2
136	0	1947-10-03	48	155	19.9792	0	1			2001-06-01	2017-08-11	1	1	1	0	1	0	0	0	0	1	0	0	0	1	0	0	11.2	81.3	8400	291	20.3	1	1	1	4.1	4.8	13	24	88	141	2	0	0	0	0	0	0	0
137	1	1977-06-10	48	156	19.7239	0	0			2002-08-01	2017-08-11	2	1	0	0	0	0	1	1	0	0	0	0	0	0	0	0	12.1	89.3	7750	336	6.1	0	1	0.5			9	49	49	53	0	0	0	1	0	0	10	2
138	1	1962-03-06	33	150	14.6667	1	1			2016-08-01	2017-08-11	1	0	0	0	0	0	1	0	1	1	1	1	0	1	0	1	9.7	67.8	6320	462	1.8	0	0	0.4	2.6	4.1	84	120	62	2518	22	1	0	0	0	0	0	0
139	0	1954-06-03	66	170	22.8374	0	1	1	0	2017-03-01	2017-08-23	2	0	0	0	0	0	1	0	0	0	0	0	0	0	0	0	13.5	78.7	11520	383	6.8	1	0	1.1	4.2	3.4	20	23	45	132	3	0	0	0	0	0	10	2
140	0	1968-09-01	62.2	174	20.5443	0	1	1	0	2016-11-01	2017-08-11	2	0	0	0	0	0	1	0	0	1	0	0	0	1	0	0	13.3	85.4	9890	365	1.6	0	0	0.5	3.8	3.6	63	75	65	1775	15	0	1	0	0	0	10	2
143	0	1942-01-01	54	164	20.0773	0	1	1	1	2004-01-01	2017-08-18	1	0	0	0	1	0	1	0	0	0	0	0	0	0	0	0	13.8	89.4	7890	259	0.4	0	0	1	3.9	3	54	31	119	46	0	0	0	1	0	0	10	2
144	1	1970-11-26	40.5	148	18.4898	1	1	1	0	2015-08-01	2017-08-18	1	0	0	0	0	0	1	0	0	1	0	0	0	0	0	0	13	86.2	11600	398	3.7	0	0	0.6	3.8	4.8	14	24	58	76	24	1	2	0	0	0	2.5	1
145	0	1944-01-01	54.5	164	20.2632	0	0			2001-10-01	2017-08-18	1	0	0	0	0	0	0	0	0	0	0	0	0	0	0	0	13.6	77.7	6760	268	4.8	0	0	1	4.6	2.4	16	21	76	97	2	0	0	0	0	0	0	0
146	1	1959-05-11	50.5	153	21.5729	0	0	1		2007-01-01	2017-08-18	1	1	0	0	0	0	0	0	0	0	0	0	0	0	0	0	10.9	78.6	4550	230	3.2	0	0	0.7	4.6	3.3	13	24	59	153	2	0	0	0	0	0	0	0
147	1	1956-04-01	66.2	165	24.3159	0	1			2003-10-01	2017-08-18	1	0	0	0	0	0	0	0	0	0	0	0	0	0	0	0	13.1	87.6	3730	123	3.3	0	0	0.9	4.4	2.8	20	27	65		0	0	0	0	0	0	0	0
148	1	1964-01-29	46.5	155	19.3548	0	1	1	0	2016-04-01	2017-08-18	1	1	1	0	0	0	1	0	0	0	0	0	0	1	1	0	11.7	82.4	7990	305	3.4	0	0	0.7	4.2	3.1	30	30	52	263	4	0	0	0	0	0	5	1
149	1	1964-07-10	40.4	161	15.5858	1	1	1		2008-11-01	2017-08-18	2	1	1	0	0	0	1	0	0	1	0	0	1	1	0	0	9.7	55.1	8990	308	6	1	0	0.4	3.4	4.6	18	19	48		9	0	1	0	0	0	0	0
150	0	1982-05-10	60	163	22.5827	0	1		0	2016-11-01	2017-08-30	2	1	1	0	0	0	1	1	0	1	1	0	0	1	0	0	12.7	79.2	15870	335	7.1	1	0	0.7	3.9	3.8	51	34	91	247	33	1	2	0	0	0	30	2
151	1	1948-04-08	39	157	15.8221	1	1			2011-11-01	2017-09-01	1	0	0	0	0	0	0	0	0	1	0	0	0	1	0	0	11.8	83.4	8550	285	0.5	0	0	0.6	4	3.8	16	19	63	86	0	0	0	0	0	0	5	1
152	1	1954-10-05	58.9	157	23.8955	0	1	1	1	2011-08-01	2017-09-01	2	0	0	0	0	0	0	0	0	0	0	0	0	1	0	0	11.4	75.6	8080	336	1.9	0	0	1	4.3	3.2	17	18	85	56	0	0	0	1	0	0	0.125	1
153	1	1948-04-08	61.9	149	27.8816	0	1			2006-01-01	2017-09-01	2	1	0	0	0	0	0	0	0	0	0	0	0	0	0	0	12.1	71.9	9530	277	2.9	0	0	0.7	4.6	2.4	15	17	57	90	14	0	1	1	0	0	0	0
154	1	1960-04-10	43	160	16.7969	1	1	1		2011-03-01	2017-09-01	2	1	1	0	0	0	1	0	1	1	0	0	0	1	0	0	12.9	77.7	11100	373	2.9	0	0	0.3	4.1	2.6	17	22	61	167	24	1	1	0	0	0	10	2
155	0	1945-07-03	39	160	15.2344	1	0	1		2010-01-01	2017-09-01	2	1	0	0	1	0	0	0	0	0	0	0	0	1	0	0	12	78.8	4880	280	3.1	0	0	1	3.9	3.8	17	31	66	62	0	0	0	0	0	0	0	0
156	1	1959-05-01	44.8	143	21.9082	0	1	0	0	2014-05-01	2017-09-01	1	1	1	0	0	0	1	0	1	0	0	0	0	1	1	0	14	85.6	8760	265	0.2	0	0	0.7	4.6	1.3	40	27	52	492	15	0	2	0	0	0	10	2
157	1	1962-09-04	45.1	150	20.0444	0	1			2007-04-01	2017-09-01	2	0	0	0	0	0	0	0	0	0	0	0	0	1	0	0	13.6	86.4	7810	166	1.3	0	0	0.7	4.6	3	27	35	251	332	2	0	0	0	0	0	15	2
158	1	1965-04-04	69	160	26.9531	0	0	1		2004-12-01	2017-09-01	2	0	0	0	0	1	0	0	0	0	0	0	0	1	0	0	13.4	87.7	8950	280	6.5	1	0	0.7	4.6	2.9	19	18	114	74	0	0	0	1	1	0	0	0
160	0	1963-09-06	57	172	19.2672	0	1			2016-04-01	2017-09-08	2	0	0	0	0	0	1	0	0	1	0	0	0	1	0	0	11.8	83.7	11840	469	4.9	1	0	0.8	3.5	3.7	45	45	95	1068	23	1	0	0	0	0	10	2
161	1	1956-03-05	48	150	21.3333	0	0	1		2014-01-01	2017-09-08	2	0	0	0	1	0	0	0	0	0	0	0	0	1	0	0	13.6	89.6	9190	353	4.7	0	0	0.7	4.2	3.7	9	24	104	64	2	0	0	1	0	0	0	0
162	1	1948-01-01	55.8	150	24.8	0	1	1		2010-07-01	2017-09-08	1	0	0	0	0	0	0	0	0	0	0	0	0	0	0	0	10.3	95.8	8330	48	0.2	0	1	1.6	4.2	2.6	30	27	46	76	0	0	0	0	0	0	10	2
163	1	1969-12-18	48.4	157	19.6357	0	0	1		2010-07-01	2017-09-08	2	1	0	0	1	0	0	0	0	1	0	0	0	1	0	0	13.8	86.7	6740	224	2.6	0	0	0.5	4.7	4	21	29	95	129	2	0	0	0	0	0	0	0
164	1	1966-12-29	43.4	155	18.0645	1	0	0	1	2010-01-01	2017-09-08	2	1	0	0	1	0	0	0	0	0	0	0	0	0	0	1	12.2	70.8	9320	322	1	0	0	0.6	2.6	5.4	36	136	467	38	0	0	0	0	0	0	0	0
165	0	1938-02-02	40.7	165	14.9495	1	0			2001-01-01	2017-09-08	2	0	0	0	0	0	0	0	0	0	0	0	0	0	0	0	13.6	84.2	9180	335	9.2	1	0	0.9	4.1	4.5	14	24	138	69	0	0	0	1	0	0	0	0
166	1	1955-02-23	64.5	157	26.1674	0	1	0	1	2013-02-01	2017-09-08	2	0	0	0	0	0	0	0	0	0	0	0	0	0	0	0	11.8	86.3	7100	284	8.1	1	0	0.9	4.4	2.8	12	13	88	123	2	0	0	0	0	0	0	0
167	1	1960-09-26	63.7	146	29.8837	0	0			2015-06-01	2017-09-11	1	1	0	0	0	0	1	1	0	0	0	0	0	1	0	1	13	78.1	16880	289	1.8	0	0	0.6	4.3	3	51	28	81	94	11	0	0	0	0	0	10	2
168	0	1952-01-01	43.9	157	17.8101	1	1			2013-02-01	2017-09-15	2	1	0	0	1	0	0	0	0	1	0	0	0	0	0	0	13.6	74.7	7810	277	1.4	0	1	1	3.8	2.8	16	18	77	55	6	0	0	1	1	0	10	2
169	1	1964-04-05	44.9	150	19.9556	0	1	1		2004-01-01	2017-09-15	2	0	0	0	1	0	1	0	0	1	0	0	0	1	0	0	11.5	80.6	7950	256	7.3	1	0	0.6	4.1	3.5	12	27	73	173	2	0	0	1	0	0	0	0
170	1	1942-06-08	52.5	160	20.5078	0	1			2001-07-01	2017-09-15	1	0	0	0	0	0	1	0	0	1	0	1	1	0	0	1	12.1	86.4	5660	252	2.6	0	0	0.6	4.2	3.4	37	41	63	280	0	0	0	1	0	0	0	0
171	1	1951-01-01	64	160	25	0	1			2010-01-01	2017-09-15	1	1	0	0	0	0	0	0	0	1	1	0	0	1	1	0	12.3	81.5	7840	262	0.9	0	0	0.9	3.9	4.3	8	13	75	49	8	0	0	1	1	0	5	1
172	0	1973-07-09	57.4	173	19.1787	0	1	1		2009-09-01	2017-09-15	1	0	0	0	0	0	0	0	0	0	0	0	0	0	0	0	11.6	82.2	8260	414	18	1	3	0.7	4.1	3	13	14		55	20	1	0	1	0	0	2.5	1
174	0	1959-06-29	55	163	20.7008	0	1	1	0	2016-11-01	2017-09-15	1	0	0	0	0	0	1	0	0	0	0	0	0	0	0	1	10.7	77.1	10600	426	1.3	0	0	1.6	3.5	3.6	29	30	33	349	22	1	2	1	0	0	10	2
175	0	1961-06-25	52.9	157	21.4613	0	1	1		2016-04-01	2017-09-15	1	1	0	0	0	0	0	0	0	0	0	0	0	0	0	0	11.9	96.9	5740	446	1.7	0	0	0.8	4.3	46	21	20	71		3	0	1	1	0	0	10	2
176	0	1966-03-05	60.4	166	21.919	0	0	1	0	2014-11-01	2017-09-22	1	0	0	0	0	0	0	0	0	0	1	0	0	0	0	0	12.9	79.2	7150	304	1.5	0	0	1	4.1	2.8	19	26	54	291	7	0	1	1	0	0	0	0
177	1	1960-04-01	68.2	153	29.1341	0	0	1	1	2014-10-01	2017-09-22	1	0	0	0	0	0	0	0	0	0	0	0	0	1	0	0	11.4	79.5	7440	214	4.8	0	0	0.9	4.2	3.4	23	27	157	63	0	0	0	1	0	0	0	0
178	1	1965-12-02	44	159	17.4044	1	1		1	2009-06-01	2017-09-22	1	0	0	0	0	0	1	0	0	1	0	0	0	1	0	0	11.6	79.7	6960	427	7	0	0	0.5	4	5.1	15	31	55		15	0	1	1	0	0	2.5	1
179	0	1955-02-07	58.6	163	22.0558	0	1		1	2016-04-01	2017-09-22	1	0	0	0	0	0	1	0	0	1	0	0	0	0	0	0	12.9	88.3	7320	250	22.6	1	0	0.7	4	3.5	17	23	59	105	26	1	2	0	0	0	5	1
180	1	1947-04-01	48	156	19.7239	0	1			2009-09-01	2017-09-29	1	0	0	0	0	0	0	0	0	0	0	0	0	0	0	1	13	92.8	5770	176	24.5	1	0	0.7	4.6	2.8	29	31	61	134	0	0	0	0	0	0	0	0
181	1	1961-09-14	74	165	27.1809	0	1	1		2011-01-01	2017-09-29	2	1	1	0	1	0	1	0	0	1	0	0	0	0	0	0	10.8	67	9500	325	4.5	0	0	0.7	4.4	4	15	20	88	71	4	0	0	1	1	0	0	0
182	0	1936-04-10	38.9	170	13.4602	1	1			2001-11-01	2017-09-29	2	1	0	0	1	0	0	0	0	1	0	0	0	0	0	0	9.9	82.9	5060	241	15.9	1	0	2	3.9	3.8	14	28	50	216	0	0	0	1	0	0	1.25	1
183	0	1965-01-12	58.6	161	22.6072	0	0			2003-01-01	2017-09-29	1	0	0	0	0	0	0	0	0	0	0	0	0	0	0	0	16.5	84.9	6300	305	10	1	0	1.1	4.7	3.1	23	30	117	145	0	0	1	0	0	0	0	0
184	1	1973-11-12	62.6	150	27.8222	0	1			2007-10-01	2017-10-27	1	0	0	0	1	0	0	0	0	1	0	0	0	0	0	0	13.4	81.5	13810	254	11.5	1	0	0.8	4.3	3.1	16	19	134	256	2	0	0	1	0	0	0	0
185	1	1951-08-03	48	154	20.2395	0	1			2014-01-01	2017-11-17	1	0	0	0	0	0	1	0	0	0	0	0	0	1	0	0	10.4	88.8	12020	369	12	1	0	0.6	3.5	4.7	29	37	54	489	23	1	1	1	0	0	5	1
[truncated: 16 more columns]
